# Supplementary material for: Association of IGHG1 with carotid plaque progression and NK Cell-related immune features: Insights from bulk and single-cell transcriptomics
Source: PLoS One. 2026 Aug 3;21(8):e0353523. doi: 10.1371/journal.pone.0353523 (PMC13432142; doi:10.1371/journal.pone.0353523)
Supplement: S1 Table — (XLS) [file pone.0353523.s003.xls]

## Sheet: diffall
Table S1 Differentially expressed genes associated with carotid plaque stages
Genes	logFC	AveExpr	t	p.Value	adj.p.Val	B
LGALS9B	-0.92786	7.99803	-6.30696	<0.001	<0.001	8.80766
TMEM56	1.14358	7.25348	6.17822	<0.001	<0.001	8.32287
PCDH11X	1.3466	6.34503	5.95989	<0.001	<0.001	7.50603
UNC13C	1.1218	5.50382	5.55836	<0.001	<0.001	6.02498
IGHV3-48	-1.8676	10.769	-5.46347	<0.001	<0.001	5.67971
SCFV	-1.2956	9.47369	-5.4432	<0.001	<0.001	5.6062
SCHIP1	0.632296	7.82714	5.43109	<0.001	<0.001	5.56237
IGHG1	-1.06476	7.4022	-5.40456	<0.001	<0.001	5.46639
IGLJ3	-1.73119	10.7371	-5.30057	<0.001	<0.001	5.09184
IGHV3-23	-1.58961	11.1638	-5.2794	<0.001	<0.001	5.01588
NPY1R	1.27438	6.75722	5.24017	<0.001	<0.001	4.87552
IGHV4-31	-1.73977	8.55153	-5.21454	<0.001	<0.001	4.784
IGHM	-1.53679	10.3408	-5.15051	<0.001	<0.001	4.55616
IGHV3-69-1	-1.40886	9.19169	-5.13973	<0.001	<0.001	4.51791
IGHV3OR16-7	-1.43643	9.77475	-5.0989	<0.001	<0.001	4.37329
ADGRA3	0.667752	7.53653	5.07218	<0.001	<0.001	4.27895
TM4SF19	-1.569	8.48851	-5.02149	<0.001	<0.001	4.10046
LINC01106	0.70566	7.32436	4.99133	<0.001	<0.001	3.99464
GIMAP5	-0.757156	7.78727	-4.92926	<0.001	<0.001	3.77771
FABP5	-1.47152	9.10425	-4.91336	<0.001	<0.001	3.72229
SNORD116-7	0.621441	8.9307	4.89052	<0.001	<0.001	3.64289
FCGR3A	-0.601408	10.7898	-4.83436	<0.001	<0.001	3.44829
IGKC	-1.15536	7.38237	-4.83114	<0.001	<0.001	3.43717
STON1	0.590969	7.34809	4.7637	<0.001	<0.001	3.2049
CCRL2	-0.681842	5.89096	-4.73241	<0.001	<0.001	3.09765
SERPINF1	-0.860967	8.83069	-4.73184	<0.001	<0.001	3.09569
MILR1	-0.585517	7.78319	-4.56123	<0.001	<0.001	2.51688
LOC105375463	0.591337	9.81683	4.54474	<0.001	<0.001	2.46146
LOC654342	-0.743895	9.21025	-4.53445	<0.001	<0.001	2.42696
FCGR2B	-0.707955	11.0086	-4.4351	<0.001	<0.001	2.09575
GK	-0.732097	8.56205	-4.29425	<0.001	0.000717189	1.63275
CLEC4M	-0.749791	6.81274	-4.27084	<0.001	0.00074769	1.55656
MS4A7	-0.697269	8.1303	-4.25812	<0.001	0.000766502	1.5153
FCGR1B	-0.702742	9.25757	-3.99743	<0.001	0.00157462	0.684319
CCL3L1	-0.599873	8.66628	-3.75263	<0.001	0.00291977	-0.0674321
C4B	-0.589919	8.71993	-3.70193	<0.001	0.00335026	-0.219421
SPIC	-0.723425	3.95578	-3.6513	0.000520938	0.00362486	-0.369894
PWAR5	0.766214	7.7836	3.58393	0.000646777	0.00429592	-0.567983
CCL2	-0.737092	10.5333	-3.56242	0.000692721	0.00449884	-0.630733
CCL4L2	-0.632871	6.77488	-3.10725	0.00279631	0.0137348	-1.89694
MIR143	0.628243	7.71445	3.08488	0.00298611	0.0144457	-1.95599
KLRK1	-0.58517	6.8535	-3.01551	0.00365368	0.016949	-2.13705
MIR145	0.716398	8.6365	2.84688	0.00589708	0.0253964	-2.56425
